# Supplementary material for: Fine Mapping of Two Major Quantitative Trait Loci for Rice Chalkiness With High Temperature-Enhanced Additive Effects
Source: Front Plant Sci. 2022 Jun 30;13:957863. doi: 10.3389/fpls.2022.957863 (PMC9280674; doi:10.3389/fpls.2022.957863)
Supplement: Supplementary file 1 [file Data_Sheet_1.xlsx]

## Sheet: Supplementary Table 1
Supplementary table 1 The new markers developed in this study
Marker	Chr.	Forward primer	Reverse primer
ID5M1	5	CGTTAGCATAGGATTAATTGATGA	TTGTGTTTGAGGGAAGCATAAA
PSM363	5	GACCAGTCCGTCGTAATCCA	CTCCAAATGTTAATACCCTGCA
ID5M2	5	CTTCTCTGCATAGATCACCCAA	GAAGAATCAGAAGCCGCTCTAC
ID5M4	5	ACTCCTCCATGGTGGAGACT	ATCTATCCACCAGCTTGCTTC
SNP5M9	5	AAGCACTCTAGCTGCACTAAGG	CTCTCCCTCCTATAGCTTTGC
PSM383	5	GAGCGACGATGCACAATCC	GCGGCAAAGTTCACTGTAAG
PSM384	5	AGATGCCATGTCCAATATGCT	ACTCGTGCTCTTGCTTCCA
PSM387	6	TGTCGTTGAGGAGGTGTATGG	TTGCCTTCGCACTCCAGTC
ID6M49	6	ACTACTCATCAATCAAAGCTGG	AGTTAAGTAGGGTATCTCCGG
ID6M44	6	GAAGAGAACATGGTGCTCAA	ACATGCCGTCCAAGATGAG
ID6M57	6	CAATCCCAACAATACCTCCAT	GAGTGAGAGTGAGAGAGTGAG
ID6M47	6	GGGTACACCGTCTATCACTG	AAAACTTTCAGCAACTTGCA
ID6M26	6	GAACAGGACGACGTACTACG	GAGGTGTGTGTCTCCATGC
ID6M1	6	TTTAGAGATGGCGAATGAAG	GTAGGAGTATCAACTGGGTCC
ID6M2	6	AAACCACCATTAAACCCACC	TACTGCAGCTTGACGAAATCC
ID6M3	6	CTACGACTCCAGTTGCTATCC	CGGTTGTGTTTAGTTTGTTACC
ID6M48	6	TCTGCTACTACTGTACTGTGCT	GGTATCAAACGACACCGATA
ID6M51	6	AGCAAGATGCAACCACTAAC	TACTCTGTTCAACTGCACGGT
ID6M52	6	TGTTCTTCTTCCATGCACGA	CAGCTAATCTCTTATGCGCC

## Sheet: Supplementary Table 2
Supplementary Table 2 The PCG, PCA and PGC in HJX74 and SSSLs
Material code	Chr.	Percentage of chalky grain (PCG) (%)								Percentage of chalky area (PCA) (%)								Percentage of grain chalkiness (PGC) (%)
		2017 FCS	2017 SCS	2018 FCS	2018 SCS	2019 FCS	2019 SCS	mean value		2017 FCS	2017 SCS	2018 FCS	2018 SCS	2019 FCS	2019 SCS	mean value		2017 FCS	2017 SCS	2018 FCS	2018 SCS	2019 FCS	2019 SCS	mean value
HJX74 (Control)		76.32±3.39	56.49±1.46	74.46±0.9	58.05±1.32	72.76±1.67	54.64±2.58	65.62±4.61		31.72±1.8	28.83±0.52	32.14±1.1	27.61±0.82	39.49±1.29	31.82±0.77	31.94±1.69		24.41±2.32	16.28±0.46	23.95±0.95	16.10±0.73	29.11±1.14	17.33±1.26	21.20±2.20
22-05	5	23.00±3.79***	15.58±1.78***	39.55±1.61***	26.4±4.69***	34.33±3.48***	28.84±4.01***	27.95±3.44***		21.71±1.02***	16.32±2.8***	19.32±1.39***	16.92±1.01***	25.63±1.66***	18.55±0.96***	19.74±1.41***		5.01±0.94***	2.59±0.58***	7.66±0.71***	4.63±0.98***	8.97±1.01***	5.56±0.96***	5.74±0.93***
15-06	6	26.07±1.63***	19.58±0.67***	24.84±2.21***	16.7±1.04***	13.63±2.2***	20.14±2.04***	20.16±1.93***		17.41±1.63***	20.95±1.18***	20.49±0.89***	15.03±0.98***	21.31±1.44***	17.79±0.79***	18.83±1.02***		4.50±0.27***	4.10±0.35***	5.07±0.5***	2.52±0.24***	2.84±0.43***	3.68±0.48***	3.79±0.40***
FCS first cropping seasons, SCS second cropping seasons , Data are given as mean ± S.E. (n=10 in each cropping season), *** denotes significant difference at P ≤ 0.001 determined by Dunnett t-test.

## Sheet: Supplementary Table 3
Supplementary Table 3 Substitution segments detected in SSSLs
SSSL	Donor	Chr.	Substitution segment detected by markers	Position of markers on the ends of substitution segments (kb)					Length of substitution segments (kb)
				Position 1	Position 2	Position 3	Position 4		Maxmum length	Minimum length	Estimated length
22-05	Khazar	5	RM574--RM3322-PSM363-ID5M1-RM18115-RM169-RM249-RM509-RM3838-RM3437-RM18488-ID5M4-SNP5M9-RM5454-RM164-ID5M2-PSM383--PSM384	3450.9	4262.8	21248.2	22081.7		18630.8	16985.2	17808.1
15-06	American Jasmine	6	PSM387--RM540-RM469-DI6M44-RM589-ID6M57-ID6M47-RM1369-RM588-ID6M26-ID6M48-RM190-ID6M1-ID6M2-ID6M3-RM19350-RM3463-RM8112-RM19359-RM19363-RM587-RM510-RM19408-RM3414-RM5815-RM19424-RM225-ID6M51-ID6M52--RM217	131.6	382.9	4125.1	4235.2		4103.6	3742.3	3922.9
Position 1 and position 2 represents physical positions of the first and second markers in the substitution segments respectively. Position 3 and position 4 represent physical positions of the second last and last markers in the substitution segments respectively. Minimum length of a substitution segment (kb) = Position 3 - Position 2. Maximum length of a substitution segment (kb) = Position 4 - …

## Sheet: Supplementary Table 4
Supplementary Table 4 Phenotypes of agronomic traits in HJX74 and SSSLs
Material code	Heading date (d)			Plant height (cm)			Panicle number per plant			Total grain number per plant			Grain length (mm)			Grain width (mm)			1000-grain weight (g)			Grain yield per plant (g)
	2018 SCS	2019 FCS		2018 SCS	2019 FCS		2018 SCS	2019 FCS		2018 SCS	2019 FCS		2018 SCS	2019 FCS		2018 SCS	2019 FCS		2018 SCS	2019 FCS		2018 SCS	2019 FCS
HJX74 (Control)	77.06±0.51	96.75±0.33		92.32±0.6	106.01±0.67		6.65±0.26	6.88±0.25		1387.32±78.61	1451.88±51.81		8.44±0.02	8.15±0.03		2.69±0.01	2.64±0.02		22.42±0.12	21.54±0.21		25.43±1.39	25.00±0.89
22-05	79.63±0.39**	97.15±0.35		95.25±0.69**	108.81±1.21		7.63±0.38	7.94±0.32		1522±101.38	1589.94±92.91		8.69±0.03**	8.38±0.09**		2.54±0.01**	2.49±0.03**		21.11±0.37**	20.87±0.56*		24.8±1.82	24.67±1.13
15-06	79.94±0.92**	95.80±0.36		93.88±0.87	105.55±0.63		7.00±0.48	7.24±0.22		1437.07±77.5	1434.55±60.55		8.70±0.04**	8.59±0.04**		2.64±0.02*	2.57±0.02*		23.06±0.53	21.73±0.21		27.89±1.4	24.4±0.92
FCS first cropping seasons. SCS second cropping seasons. Data are given as mean ± S.E. (n=20), * and ** denote the difference at 0.05 and 0.01 levels of significance, respectively, determined by Dunnett t-test.

## Sheet: Supplementary Table 5
Supplementary Table 5 Average temperatures of 30 days after rice flowering in two cropping seasons
Cropping season	Maximum temperature (℃)	Minimum temperature (℃)	Daily mean temperature (℃)
2017 FCS	32.8±0.4	26.2±0.2	29.5±0.3
2018 FCS	32.0±0.4	25.4±0.2	28.7±0.3
2019 FCS	31.6±0.4	26.2±0.3	28.9±0.3
Average	32.1±0.4	25.9±0.3	29.0±0.2
2017 SCS	28.6±0.9	21.5±0.7	25.1±0.8
2018 SCS	27.6±0.5	19.8±0.3	23.7±0.3
2019 SCS	29.7±0.5	21.8±0.4	25.8±0.4
Average	28.6±0.6	21.0±0.6	24.9±0.6
FCS first cropping season, SCS second cropping season, The temperature data of each day after flowering of rice was collected from https://www.tianqi.com/.
